# Supplementary material for: Update on Management Recommendations for Advanced Cutaneous Squamous Cell Carcinoma
Source: Cancers (Basel). 2022 Jan 27;14(3):629. doi: 10.3390/cancers14030629 (PMC8833756; doi:10.3390/cancers14030629)
Supplement: Supplementary file 1 [file cancers-14-00629-s001.zip]

Archive with 1 entries (1 files):
- cancers-1515329-supplementary.pdf
